# Supplementary material for: Primary cilia modulate balance of canonical and non-canonical Wnt signaling responses in the injured kidney
Source: Fibrogenesis Tissue Repair. 2015 Apr 16;8:6. doi: 10.1186/s13069-015-0024-y (PMC4404279; doi:10.1186/s13069-015-0024-y)
Supplement: Additional file 1: — Patient data. Patient information of kidney biopsies. [file 13069_2015_24_MOESM1_ESM.xls]

## Sheet: Tabelle1
	#	fibrosis	p-creatinine	eGFR	diagnosis
	non-fibrotic 1	10	0.9	73.3375	hypertensive nephropathy
	non-fibrotic 2	<10	1.2	69.9064	hypertensive nephropathy, FSGS with IgAN
	fibrotic 1	>50	3.2	22.6452	hypertensive nephropathy, diabetic nephropathy
	fibrotic 2	>90	11.5	5.56688	hypertensive nephropathy, IgAN
